# Supplementary material for: Exploring the K+ binding site and its coupling to transport in the neurotransmitter:sodium symporter LeuT
Source: eLife. 2024 Jan 25;12:RP87985. doi: 10.7554/eLife.87985 (PMC10945697; doi:10.7554/eLife.87985)
Supplement: Figure 2—figure supplement 1—source data 1. [file elife-87985-fig2-figsupp1-data1.zip › Figure 2-figure supplement 1-Source data 1.xlsx]

## Sheet: Sheet1
Source data for: Figure 2 - figure supplement 1
Panel	B
[Ni2+] (M)	NMDG+			Na+				Na+ +Leucine			K+			K+ + Leucine
1e-08	0	0	0	0	0	0	0	0	0	0	0	0	0	0	0	0
1e-07	-0.0236057	0.0161678	0.0173426	0.00402434	0.039917	0.0209924	0.0205423	-0.0179772	-0.00106592	0.0254305	0.0254884	0.0267534	0.0455933	0.0192484	0.0409137	0.0188394
3.16e-07	-0.00321781	0.0107317	-0.00247344	0.000506304	0.0181586	-0.00508636	0.00445139	-0.00927073	-0.00928799	0.0133674	0.0175605	0.0227821	0.0127131	0.0116093	0.0190397	0.00131466
1e-06	0.0269763	0.00188851	-0.00382124	0.0112969	0.0269814	0.032233	0.0360311	-0.00139895	0.0143805	0.0230323	0.0288628	0.0351642	0.0473989	0.0320164	0.0274338	0.0200651
3.16e-06	0.00496016	0.0127818	-0.00717761	0.0151623	0.0625793	0.0286882	0.0399677	0.0287434	0.0372709	0.0456789	0.0483747	0.0567018	0.0456801	0.0602341	0.0787599	0.0606864
1e-05	0.0479362	0.0551453	0.0556693	0.101683	0.132563	0.0936132	0.116066	0.0990552	0.0998243	0.121028	0.160699	0.164699	0.180605	0.167858	0.157816	0.129562
3.16e-05	0.106535	0.0995262	0.0923377	0.157356	0.193706	0.174816	0.217886	0.135607	0.193929	0.178305	0.270874	0.273559	0.275339	0.285556	0.30389	0.280175
0.0001	0.151847	0.183614	0.173383	0.247459	0.305506	0.287603	0.31457	0.21773	0.255803	0.25206	0.408482	0.399719	0.421945	0.426064	0.437389	0.415446
0.000316	0.251945	0.258562	0.250063	0.33155	0.360542	0.314583	0.376772	0.286321	0.285421	0.286797	0.494372	0.475834	0.484203	0.514151	0.507526	0.465189
0.001	0.273363	0.282427	0.285426	0.345624	0.393209	0.350431	0.383442	0.291773	0.319117	0.32576	0.509194	0.496865	0.509212	0.533193	0.526971	0.491452
0.00316	0.302808	0.318261	0.31171	0.347605	0.393674	0.333901	0.397034	0.304177	0.332211	0.33691	0.502798	0.486701	0.492873	0.522898	0.520634	0.485742
0.01	0.318669	0.323506	0.335863	0.346449	0.391039	0.346175	0.40176	0.322607	0.296696	0.320101	0.506772	0.497304	0.491759	0.514113	0.505832	0.473868
Panel	C
[Ion] mM	Na+				K+					Rb+
1.584	1	1	1	1	1	1	1	1	1	1	1	1
2.511	1.00394	0.997873	1.00648	0.992209	1.0035	1.00464	0.994297	1.00573	1.00394	1.00408	0.996617	1.00277
3.981	1.00812	1.00223	1.00365	0.98028	1.00266	1.00143	0.995671	1.00712	1.0021	1.00342	0.999326	1.00063
6.309	1.00933	0.993163	1.01124	1.00057	1.00556	1.00706	0.998202	1.00655	1.01718	0.998242	0.995381	0.999097
10	0.998896	0.98655	1.01354	1.00219	1.00705	1.01062	1.00012	1.01237	1.04004	1.00325	0.993498	1.00367
15.84	1.01096	0.991886	1.01531	1.00179	1.01812	1.01961	1.00556	1.02109	1.04232	1.00497	0.992145	0.997635
25.11	1.01007	0.995755	1.01856	1.00138	1.04754	1.04709	1.0324	1.05226	1.05002	1.02111	1.0081	1.01342
39.81	0.99924	1.00972	1.02318	1.00763	1.06597	1.07194	1.04305	1.06786	1.08864	1.01534	1.01166	1.03415
63.09	0.984884	1.0188	1.00852	1.01438	1.10469	1.09545	1.07862	1.10579	1.11028	1.0285	1.02519	1.04088
100	0.986175	0.966566	1.0094	0.993296	1.14835	1.14975	1.12762	1.15462	1.16082	1.04391	1.04402	1.05336
158.4	0.972092	1.0007	0.996761	0.99969	1.2014	1.20673	1.17153	1.19937	1.17115	1.0653	1.06633	1.07545
251.1	0.972183	0.950923	0.991441	0.998601	1.25586	1.25884	1.22098	1.25502	1.28283	1.0869	1.09121	1.10891
398.1	0.962385	0.97683	0.991989	1.00767	1.31253	1.31669	1.27284	1.31087	1.34411	1.1163	1.12067	1.13479
630.9	0.980118	0.942339	1.00361	1.01457	1.36822	1.3623	1.3318	1.36921	1.37666	1.15362	1.16382	1.1666
1000	1.00044	0.976637	1.01823	1.02944	1.39621	1.38369	1.34329	1.38949	1.38551
1584	1.01662	0.9607		0.98415	1.4111	1.40722	1.36919	1.40888	1.38282
Panel	D
[K] (mM)
1.584	1	1	1
2.511	1.00111	1.00297	1.00121
3.981	1.00539	1.00236	0.999685
6.309	1.00629	1.00477	1.00394
10	0.998657	1.00145	1.0011
15.84	0.994547	1.00059	1.00356
25.11	1.0063	1.00619	1.00364
39.81	1.00608	0.996457	1.00108
63.09	0.999712	0.993123	0.996563
100	0.999768	0.995698	1.00074
158.4	0.994388	0.99701	0.997524
251.1	0.999414	0.996304	0.996523
398.1	0.999425	0.997494	1.00046
630.9	1.00418	1.0062	1.00696
1000	0.999782	1.00465	1.00062
1584	1.0212	1.01224	1.01237
