# Supplementary material for: Exploring the K+ binding site and its coupling to transport in the neurotransmitter:sodium symporter LeuT
Source: eLife. 2024 Jan 25;12:RP87985. doi: 10.7554/eLife.87985 (PMC10945697; doi:10.7554/eLife.87985)
Supplement: Figure 3—figure supplement 1—source data 1. [file elife-87985-fig3-figsupp1-data1.zip]

Archive with 1 entries (1 files):
- Figure 3-figure supplement 1-Source data 1.xlsx
